# Supplementary material for: Distinguishing causal from tagging enhancers using single-cell multiome data
Source: medRxiv. 2026 Feb 17:2026.02.15.26346353. Preprint. [Version 1] doi: 10.64898/2026.02.15.26346353 (PMC12934841; doi:10.64898/2026.02.15.26346353)
Supplement: Supplement 2 [file media-2.xlsx]

## Sheet: ST1
Supplementary Table 1. Single-cell multiome data sets. Cell types, number of cells, experimental protocol, average RNA and ATAC peak counts per cell, and number of donors represented in 4 single-cell RNA+ATAC-seq multiome data sets (7 data set-cell type pairs).
Dataset	Cell type	Number of cells	Experimental protocol	Average RNA counts/cell	Average ATAC peak counts/cell	Number of donors	Reference	Notes
Xu K562	K562	7861	10x Multiome	13037.1	16598.6	1 (cell line)	Xu et al. 2022 Nature Methods
Satpathy K562	K562	5359	10x Multiome	7017.55	9514.58	1 (cell line)	Samer et al. 2024 Nature	Available in IGVF portal (https://data.igvf.org/) at accession IGVFDS2018URDY.
SHARE-seq LCL	lymphoblastoid cell line (LCL)	17644	SHARE-Seq	1401.03	1484.62	1 (cell line)	Ma et al. 2020 Cell
Luecken BMMC	T	22525	10x Multiome	1455.77	3212.02	10	Luecken et al. 2020 NeurIPS
Luecken BMMC	B	9752	10x Multiome	1109.15	3599.51	10	Luecken et al. 2020 NeurIPS
Luecken BMMC	myeloid	14048	10x Multiome	2041.58	3982.4	10	Luecken et al. 2020 NeurIPS
Luecken BMMC	erythroid	8996	10x Multiome	2594.96	3327.28	10	Luecken et al. 2020 NeurIPS

## Sheet: ST2
Supplementary Table 2. Relationship between co-accessibility score and co-activity score. Column 3 reports the correlation between co-activity score and co-accessibility score across peaks. Column 4 reports the partial correlation between co-activity score and co-accessibility score, conditional on the number of genes <1Mb from each peak, across peaks. Columns 5-6 report the average and standard …
Dataset	Cell type	Correlation	Conditional correlation	# cis peaks (average)	# cis peaks (s.d.)	# cis genes (average)	# cis genes (s.d.)	# peaks
Xu K562	K562	0.571843	0.477341	147.24	55.6383	11.8278	13.6568	132736
Satpathy K562	K562	0.589769	0.497931	137.001	52.9305	11.9371	13.7707	123113
SHARE-seq LCL	lymphoblastoid cell line (LCL)	0.603942	0.590729	110.149	37.4632	8.5684	9.90185	117332
Luecken BMMC	T	0.620176	0.57318	123.761	57.0177	8.09374	8.5406	98216
Luecken BMMC	B	0.593756	0.536419	123.759	57.0204	7.96201	8.47569	98216
Luecken BMMC	myeloid	0.621972	0.601828	123.761	57.0177	7.94266	8.45806	98216
Luecken BMMC	erythroid	0.725567	0.694379	123.761	57.0177	8.39817	8.80194	98216

## Sheet: ST3
Supplementary Table 3. Functional peak categories used in S-CASC. Descriptions and references/accessions for 19 peak categories used in stratified co-accessibility score regression. To define peak categories for a given data set-cell type pair, we intersected each set of genomic regions with the set of peaks called in that data set-cell type pair. For histone ChIP-seq data sets, column 4 reports …
Category	Description	Reference(s)	ENCODE portal file accession	Notes
3' UTR	3' UTR regions from RefSeq gene models (from S-LDSC baseline model)	Finucane et al. 2015 Nature Genetics, Gusev et al. 2014 AJHG		From S-LDSC baseline model (originally from UCSC Genome Browser and post-processed by Gusev et al. 2014 AJHG)
5' UTR	5' UTR regions from RefSeq gene models (from S-LDSC baseline model)	Finucane et al. 2015 Nature Genetics, Gusev et al. 2014 AJHG		From S-LDSC baseline model (originally from UCSC Genome Browser and post-processed by Gusev et al. 2014 AJHG)
Closest to TSS	Peak is the closest peak to any gene's TSS
Coding	Coding regions from RefSeq gene models	Finucane et al. 2015 Nature Genetics, Gusev et al. 2014 AJHG		From S-LDSC baseline model (originally from UCSC Genome Browser and post-processed by Gusev et al. 2014 AJHG)
Constraint	Proportion of base pairs in constrained regions	Lindblad-Toh et al. 2011 Nature		File accessed at http://www.broadinstitute.org/ftp/pub/assemblies/mammals/29mammals/29way_omega_lods_elements_12mers.chr_specific.fdr_0.1_with_scores.txt.gz
H3K27ac	H3K27ac histone ChIP-seq peaks in K562	ENCODE Project Consortium 2012 Nature	ENCSR000AKP	Used ‘pseudoreplicated peaks’ file in ‘bed narrowPeak’ format
H3K27me3	H3K27me3 histone ChIP-seq peaks in K562	ENCODE Project Consortium 2012 Nature	ENCSR000AKQ	Used ‘pseudoreplicated peaks’ file in ‘bed narrowPeak’ format
H3K36me3	H3K36me3 histone ChIP-seq peaks in K562	ENCODE Project Consortium 2012 Nature	ENCSR000AKR	Used ‘pseudoreplicated peaks’ file in ‘bed narrowPeak’ format
H3K4me1	H3K4me1 histone ChIP-seq peaks in K562	ENCODE Project Consortium 2012 Nature	ENCSR000AKS	Used ‘pseudoreplicated peaks’ file in ‘bed narrowPeak’ format
H3K4me2	H3K4me2 histone ChIP-seq peaks in K562	ENCODE Project Consortium 2012 Nature	ENCSR000AKT	Used ‘pseudoreplicated peaks’ file in ‘bed narrowPeak’ format
H3K4me3	H3K4me3 histone ChIP-seq peaks in K562	ENCODE Project Consortium 2012 Nature	ENCSR668LDD	Used ‘pseudoreplicated peaks’ file in ‘bed narrowPeak’ format
H3K79me2	H3K79me2 histone ChIP-seq peaks in K562	ENCODE Project Consortium 2012 Nature	ENCSR000APD	Used ‘pseudoreplicated peaks’ file in ‘bed narrowPeak’ format
H3K9ac	H3K9ac histone ChIP-seq peaks in K562	ENCODE Project Consortium 2012 Nature	ENCSR000AKV	Used ‘pseudoreplicated peaks’ file in ‘bed narrowPeak’ format
H3K9me1	H3K9me1 histone ChIP-seq peaks in K562	ENCODE Project Consortium 2012 Nature	ENCSR000AKW	Used ‘pseudoreplicated peaks’ file in ‘bed narrowPeak’ format
H3K9me3	H3K9me3 histone ChIP-seq peaks in K562	ENCODE Project Consortium 2012 Nature	ENCSR000APE	Used ‘pseudoreplicated peaks’ file in ‘bed narrowPeak’ format
Intron	Intronic regions from RefSeq gene models (from S-LDSC baseline model)	Finucane et al. 2015 Nature Genetics, Gusev et al. 2014 AJHG		From S-LDSC baseline model (originally from UCSC Genome Browser and post-processed by Gusev et al. 2014 AJHG)
Repressed	"Repressed" annotations from chromHMM and Segway	Finucane et al. 2015 Nature Genetics, Hoffman et al. 2013 Nucleic Acids Research		Intersection of "Repressed" annotations from chromHMM and Segway across 6 cell lines
TSS+/-100kb	Peak overlaps with region <100kb from any gene's TSS
TSS+/-10kb	Peak overlaps with region <10kb from any gene's TSS

## Sheet: ST4
Supplementary Table 4. S-CASC causal effect size enrichments. Causal effect size enrichments, standard errors, and P-values for 19 functional peak categories in S-CASC a) meta-analyzed across data set-cell type pairs, and computed within the b) Xu K562, c) Satpathy K562, d) SHARE-seq LCL, e) Luecken T, f) Luecken B, g) Luecken myeloid, and h) Luecken erythroid data set-cell type pairs.
a)
Category	Enrichment	Enrichment (s.e.)	Enrichment (P-value)
3' UTR	1.27888	0.121489	0.0217019
5' UTR	1.24632	0.0578256	2.04703e-05
Closest to TSS	2.91157	0.671224	0.00440099
Coding	1.4176	0.108872	0.000125186
Constraint	1.08858	0.0268279	0.000960904
H3K27ac	1.41411	0.114068	0.000283056
H3K27me3	0.665697	0.110318	0.00244268
H3K36me3	1.15188	0.0574008	0.00814796
H3K4me1	1.22078	0.0762348	0.00377854
H3K4me2	1.41515	0.116678	0.000373576
H3K4me3	1.58989	0.191019	0.00201418
H3K79me2	1.18925	0.129968	0.145348
H3K9ac	1.53851	0.171543	0.00169383
H3K9me1	0.834284	0.188497	0.379323
H3K9me3	1.03536	0.143186	0.804947
Intron	1.02473	0.0145697	0.0896157
Repressed	0.994577	0.0138247	0.694846
TSS+/-100kb	1.08625	0.0135789	2.12851e-10
TSS+/-10kb	1.4964	0.0968342	2.95572e-07
b)
Category	Enrichment	Enrichment (s.e.)	Enrichment (P-value)
3' UTR	1.27565	0.267639	0.303049
5' UTR	1.41018	0.210689	0.0515524
Closest to TSS	2.79323	0.381695	2.62625e-06
Coding	1.41981	0.179978	0.0196715
Constraint	1.12213	0.0891888	0.17088
H3K27ac	1.44325	0.242918	0.0680479
H3K27me3	0.843904	0.123944	0.207883
H3K36me3	0.97944	0.130941	0.87523
H3K4me1	1.29945	0.180656	0.0974064
H3K4me2	1.41786	0.219769	0.0572529
H3K4me3	1.44576	0.261404	0.088147
H3K79me2	0.91481	0.147665	0.563996
H3K9ac	1.30001	0.262905	0.25381
H3K9me1	1.11297	0.734301	0.877735
H3K9me3	0.733853	0.356496	0.455326
Intron	1.04412	0.066254	0.505489
Repressed	1.10668	0.0651306	0.101427
TSS+/-100kb	1.10221	0.0752655	0.174468
TSS+/-10kb	1.78844	0.22683	0.000509154
c)
Category	Enrichment	Enrichment (s.e.)	Enrichment (P-value)
3' UTR	1.17088	0.138595	0.217595
5' UTR	1.28083	0.129541	0.0301686
Closest to TSS	1.90929	0.128776	1.65269e-12
Coding	1.17071	0.1671	0.306959
Constraint	1.04912	0.0502522	0.328366
H3K27ac	1.12522	0.0949936	0.187428
H3K27me3	0.714171	0.111352	0.0102611
H3K36me3	1.07571	0.0850134	0.373174
H3K4me1	1.10507	0.0551613	0.0568116
H3K4me2	1.20193	0.0954824	0.0344411
H3K4me3	1.16837	0.157765	0.285874
H3K79me2	0.94464	0.0985206	0.574174
H3K9ac	1.13216	0.141732	0.351113
H3K9me1	0.977145	0.31553	0.942257
H3K9me3	1.19449	0.224137	0.385536
Intron	1.01103	0.0271969	0.685113
Repressed	1.03121	0.0349131	0.37132
TSS+/-100kb	1.07976	0.0287897	0.00559654
TSS+/-10kb	1.4254	0.159419	0.007621
d)
Category	Enrichment	Enrichment (s.e.)	Enrichment (P-value)
3' UTR	1.15812	0.0698932	0.0236753
5' UTR	1.20011	0.0718056	0.00532215
Closest to TSS	1.29143	0.023035	1.09773e-36
Coding	1.16047	0.0375489	1.92336e-05
Constraint	1.0577	0.0258143	0.0253978
H3K27ac	1.15373	0.0313591	9.48045e-07
H3K27me3	0.955234	0.0624956	0.473805
H3K36me3	1.17161	0.0410047	2.84887e-05
H3K4me1	1.0668	0.0262255	0.0108642
H3K4me2	1.08534	0.0234109	0.000266977
H3K4me3	1.14292	0.0328023	1.31905e-05
H3K79me2	1.06866	0.0252516	0.00654394
H3K9ac	1.16922	0.0318488	1.07624e-07
H3K9me1	1.12537	0.130761	0.337686
H3K9me3	0.923809	0.0581532	0.190134
Intron	1.01184	0.011736	0.313151
Repressed	0.986988	0.0148513	0.38096
TSS+/-100kb	1.03564	0.00683447	1.84373e-07
TSS+/-10kb	1.19191	0.018541	4.15087e-25
e)
Category	Enrichment	Enrichment (s.e.)	Enrichment (P-value)
3' UTR	1.55869	0.185804	0.00263937
5' UTR	1.64255	0.224727	0.00424657
Closest to TSS	2.4067	0.104337	1.98854e-41
Coding	1.50678	0.131043	0.000110066
Constraint	0.935143	0.204444	0.751065
H3K27ac	1.48081	0.109716	1.17404e-05
H3K27me3	0.597161	0.11441	0.000429914
H3K36me3	1.19217	0.151154	0.203603
H3K4me1	1.18621	0.0874186	0.0331676
H3K4me2	1.41873	0.0817348	3.00608e-07
H3K4me3	1.58034	0.110779	1.6169e-07
H3K79me2	1.01082	0.189507	0.954453
H3K9ac	1.62651	0.122411	3.08667e-07
H3K9me1	0.746992	0.303423	0.404369
H3K9me3	0.804042	0.480225	0.683233
Intron	0.967909	0.0429235	0.454676
Repressed	0.966746	0.0361205	0.357236
TSS+/-100kb	1.08605	0.0143018	1.77581e-09
TSS+/-10kb	1.53049	0.083033	1.67093e-10
f)
Category	Enrichment	Enrichment (s.e.)	Enrichment (P-value)
3' UTR	1.23444	0.634288	0.711667
5' UTR	1.38787	0.430321	0.367402
Closest to TSS	3.55545	0.185594	3.91226e-43
Coding	1.39321	0.26073	0.131523
Constraint	1.21101	0.113851	0.0638286
H3K27ac	1.33339	0.157357	0.0341157
H3K27me3	0.498767	0.269632	0.0630336
H3K36me3	1.13451	0.117856	0.253756
H3K4me1	1.07565	0.108485	0.485585
H3K4me2	1.52015	0.155132	0.00079962
H3K4me3	1.85907	0.179326	1.66352e-06
H3K79me2	1.50727	0.138677	0.000254303
H3K9ac	1.64355	0.137124	2.68929e-06
H3K9me1	-0.33693	1.02219	0.190907
H3K9me3	0.941079	0.657368	0.92858
Intron	1.06831	0.0694396	0.325229
Repressed	0.997936	0.0548839	0.969998
TSS+/-100kb	1.0953	0.0153064	4.78667e-10
TSS+/-10kb	1.56459	0.181339	0.00184918
g)
Category	Enrichment	Enrichment (s.e.)	Enrichment (P-value)
3' UTR	1.02408	0.258676	0.925824
5' UTR	0.643981	0.935152	0.703421
Closest to TSS	2.97873	0.238946	1.22078e-16
Coding	1.0769	0.162932	0.636964
Constraint	1.14643	0.100234	0.144057
H3K27ac	1.50052	0.15192	0.00098542
H3K27me3	0.817402	0.259017	0.480831
H3K36me3	1.14294	0.153584	0.351994
H3K4me1	1.27654	0.131898	0.0360275
H3K4me2	1.38407	0.189248	0.0424137
H3K4me3	1.46239	0.220101	0.0356587
H3K79me2	1.0756	0.122718	0.537853
H3K9ac	1.45422	0.175199	0.00952577
H3K9me1	0.0545859	0.302421	0.00177107
H3K9me3	2.44061	0.624275	0.021018
Intron	1.08115	0.0497724	0.10302
Repressed	1.03055	0.0435738	0.483172
TSS+/-100kb	1.09806	0.0280226	0.000466695
TSS+/-10kb	1.47644	0.134582	0.000399889
h)
Category	Enrichment	Enrichment (s.e.)	Enrichment (P-value)
3' UTR	1.9501	0.268286	0.000398074
5' UTR	1.55166	0.489091	0.259349
Closest to TSS	6.40613	0.303026	3.42573e-71
Coding	1.50461	0.237102	0.0333172
Constraint	1.2671	0.204911	0.192399
H3K27ac	2.03811	0.175952	3.63601e-09
H3K27me3	0.0794682	0.172022	8.73524e-08
H3K36me3	1.65167	0.215026	0.00244037
H3K4me1	1.6292	0.0957755	5.04576e-11
H3K4me2	2.06601	0.180847	3.75717e-09
H3K4me3	2.66592	0.267733	4.89872e-10
H3K79me2	1.85612	0.159902	8.60352e-08
H3K9ac	2.46293	0.166868	1.83499e-18
H3K9me1	1.34078	0.387733	0.379456
H3K9me3	1.32274	0.881867	0.714382
Intron	1.08237	0.0444005	0.0635772
Repressed	0.927719	0.0492401	0.142124
TSS+/-100kb	1.14388	0.0214566	2.00365e-11
TSS+/-10kb	2.17801	0.363032	0.00117478

## Sheet: ST5
Supplementary Table 5. Relationship between genome-wide co-activity score and genome-wide co-accessibility score. Column 3 reports the correlation between genome-wide co-accessibility score and genome-wide co-activity score across peaks.
Dataset	Cell type	Correlation
Xu K562	K562	0.936962
Satpathy K562	K562	0.837523
SHARE-seq LCL	lymphoblastoid cell line (LCL)	0.990169
Luecken BMMC	T	0.95168
Luecken BMMC	B	0.943177
Luecken BMMC	myeloid	0.96096
Luecken BMMC	erythroid	0.960104

## Sheet: ST6
Supplementary Table 6. S-CASC causal effect size enrichments and P-values computed by jackknifing across k-means clusters instead of chromosomes. Causal effect size enrichments, standard errors, and P-values for 19 functional peak categories, meta-analyzed across data set-cell type pairs and computed by jackknifing across k-means clusters. In each data set-cell type pair, we generated 200 peak cl…
Category	Enrichment	Enrichment (s.e.)	Enrichment (P-value)
3' UTR	1.0014	0.0191819	0.941879
5' UTR	1.32736	0.122319	0.00744359
Closest to TSS	1.11125	0.039102	0.00444104
Coding	3.02891	0.62026	0.00107146
Constraint	1.27607	0.129776	0.0333978
H3K27ac	1.4319	0.115711	0.00018953
H3K27me3	0.645464	0.111294	0.00144462
H3K36me3	1.19397	0.080005	0.0153311
H3K4me1	1.22505	0.0741919	0.0024188
H3K4me2	1.42904	0.116905	0.000242566
H3K4me3	1.60573	0.195505	0.00194644
H3K79me2	1.1952	0.131684	0.13825
H3K9ac	1.536	0.170325	0.00165002
H3K9me1	0.701038	0.237534	0.208171
H3K9me3	1.18888	0.221708	0.394257
Intron	1.3012	0.0695495	1.48587e-05
Repressed	1.03659	0.0166404	0.0278921
TSS$\pm$100kb	1.08986	0.0128101	2.30031e-12
TSS$\pm$10kb	1.58358	0.118758	8.92499e-07

## Sheet: ST7
Supplementary Table 7. Transcription factor (TF) ChIP-seq data sets. 341 transcription factors (TFs) (and corresponding ENCODE portal file accessions) used to define TF binding sites. Columns 2 and 3 report ENCODE portal file accessions in K562 cells and GM12878 cells, respectively. Column 4 reports whether the focal TF is a known pioneer TF (as defined by either Lemma et al. 2022 Epigenetics and…
TF	K562 file accession(s)	GM12878 file accession(s)	Pioneer TF
AFF1	['ENCFF674XTY', 'ENCFF195YGC']		FALSE
AGO1	['ENCFF794IRP']		FALSE
ARHGAP35	['ENCFF952WKN']		FALSE
ARID1B	['ENCFF879NTL']		FALSE
ARID2	['ENCFF913WRW']		FALSE
ARID3A	['ENCFF891OQP']	['ENCFF531CLQ']	FALSE
ARNT	['ENCFF728ITJ', 'ENCFF075OIT', 'ENCFF553BVI']	['ENCFF596RIT']	FALSE
ASH1L	['ENCFF553IUR']		FALSE
ASH2L		['ENCFF552EPA']	FALSE
ATF1	['ENCFF206BGR']		FALSE
ATF2	['ENCFF192ASP']	['ENCFF213LSA', 'ENCFF973FKS']	FALSE
ATF3	['ENCFF556SMM', 'ENCFF895RNS', 'ENCFF718VHT']	['ENCFF882AEU']	FALSE
ATF4	['ENCFF086TAD']		FALSE
ATF7	['ENCFF951BFN']	['ENCFF277FJJ']	FALSE
BACH1	['ENCFF026BDA']	['ENCFF631RZH']	FALSE
BATF		['ENCFF728KFD']	FALSE
BCL11A		['ENCFF824QXX']	FALSE
BCL3		['ENCFF452NTN']	FALSE
BCLAF1	['ENCFF070ZTX', 'ENCFF725JXZ', 'ENCFF941SRW']	['ENCFF055QPX', 'ENCFF185BRL']	FALSE
BCOR	['ENCFF124FTW']		FALSE
BDP1	['ENCFF284FTY']		FALSE
BHLHE40	['ENCFF154IVU']	['ENCFF633YUQ', 'ENCFF445XYV']	FALSE
BRCA1	['ENCFF258GDS']	['ENCFF303GOQ']	FALSE
BRD4	['ENCFF130JVF']		FALSE
BRD9	['ENCFF775WSL']		FALSE
BRF1	['ENCFF577LSK']		FALSE
BRF2	['ENCFF944LWS']		FALSE
CBFA2T2	['ENCFF543GET']		FALSE
CBFA2T3	['ENCFF082DOH']		FALSE
CBFB		['ENCFF876CUT']	FALSE
CBX1	['ENCFF470CSE']		FALSE
CBX2	['ENCFF258XBJ']		FALSE
CBX3	['ENCFF068OEJ', 'ENCFF386ZWO']	['ENCFF670JSE']	FALSE
CBX5	['ENCFF066OJB']	['ENCFF864AYJ']	FALSE
CBX8	['ENCFF522HZT']		FALSE
CC2D1A	['ENCFF156GHD']		FALSE
CCAR2	['ENCFF657LFS']		FALSE
CCNT2	['ENCFF642ZYO']		FALSE
CDC5L	['ENCFF408RSJ']		FALSE
CEBPB	['ENCFF022KBK', 'ENCFF882ARK']	['ENCFF955YFB', 'ENCFF864EON']	TRUE
CEBPZ	['ENCFF588GNU']	['ENCFF639KLW']	FALSE
CHAMP1	['ENCFF541VYN', 'ENCFF515GUE']		FALSE
CHD1	['ENCFF408NUX']	['ENCFF753HYW']	FALSE
CHD2	['ENCFF947AEO']	['ENCFF351VXQ']	FALSE
CHD4	['ENCFF985QBS']	['ENCFF403JIP']	FALSE
CHD7	['ENCFF722UJW']		FALSE
COPS2	['ENCFF942JZR']		FALSE
CREB1	['ENCFF193LLN']	['ENCFF053UZX']	FALSE
CREB3L1	['ENCFF118GMS']		FALSE
CREBBP	['ENCFF532VPN']		FALSE
CREM	['ENCFF324ELP']	['ENCFF294IGP']	FALSE
CSDE1	['ENCFF746OAD', 'ENCFF079ERC']		FALSE
CTBP1	['ENCFF782PIZ']		FALSE
CTCF	['ENCFF660GHM', 'ENCFF769AUF', 'ENCFF736NYC', 'ENCFF221SKA', 'ENCFF582SNT']	['ENCFF796WRU', 'ENCFF951PEM', 'ENCFF827JRI', 'ENCFF797SDL']	FALSE
CTCFL	['ENCFF630YVJ']		FALSE
CUX1	['ENCFF838GFC']	['ENCFF451AII']	FALSE
DACH1	['ENCFF729DNM']		FALSE
DDX20	['ENCFF746TUQ']		FALSE
DEAF1	['ENCFF813TRY']		FALSE
DNMT1	['ENCFF412WOK']		FALSE
DPF2	['ENCFF542HJS', 'ENCFF716PXH']	['ENCFF003ZLG']	FALSE
E2F1	['ENCFF053HPQ', 'ENCFF104VFF']		FALSE
E2F4	['ENCFF064CWA']	['ENCFF744QAC']	FALSE
E2F6	['ENCFF085GHX', 'ENCFF831NDQ']		FALSE
E2F7	['ENCFF938ZPZ']		FALSE
E2F8	['ENCFF925GLW']	['ENCFF961ZFW']	FALSE
E4F1	['ENCFF683WRK']	['ENCFF855PXT']	FALSE
EBF1		['ENCFF895MHN', 'ENCFF996MFL']	TRUE
EED		['ENCFF519PDZ']	FALSE
EGR1	['ENCFF566PRZ', 'ENCFF136DDO', 'ENCFF640AKG']	['ENCFF612EIU', 'ENCFF637UJN']	FALSE
EHMT2	['ENCFF189OHQ']		FALSE
ELF1	['ENCFF688TNZ', 'ENCFF350OMH']	['ENCFF479HJF', 'ENCFF146SYU']	FALSE
ELF4	['ENCFF616FCV']		FALSE
ELK1	['ENCFF715WGN']	['ENCFF164MPE']	FALSE
EP300	['ENCFF821MKR', 'ENCFF702XPO']	['ENCFF926AKK', 'ENCFF718TWQ', 'ENCFF707DWY']	FALSE
EP400	['ENCFF167CQF']		FALSE
ESRRA	['ENCFF588QRH']	['ENCFF660PIB']	FALSE
ETS1	['ENCFF886BDQ']	['ENCFF568AZT']	FALSE
ETV6	['ENCFF584QFY', 'ENCFF965PER']	['ENCFF342QUN', 'ENCFF151UJT']	FALSE
EWSR1	['ENCFF924FYI']		FALSE
EZH2	['ENCFF804RVA']	['ENCFF339YTO']	FALSE
FIP1L1	['ENCFF285TMA']		FALSE
FOS	['ENCFF258PLH']	['ENCFF571DGT']	FALSE
FOSL1	['ENCFF004HXL']		FALSE
FOXA1	['ENCFF497OQD']		TRUE
FOXK2	['ENCFF768QMM', 'ENCFF702AQS']	['ENCFF639XYN']	FALSE
FOXM1	['ENCFF711ZED']	['ENCFF549GKZ']	TRUE
FUS	['ENCFF581MLB']		FALSE
GABPA	['ENCFF489EME']	['ENCFF093KLR']	FALSE
GABPB1	['ENCFF764HIS']		FALSE
GATA1	['ENCFF509ZLE', 'ENCFF657CTC']		TRUE
GATA2	['ENCFF497ISV', 'ENCFF242YZU']		TRUE
GATAD2A	['ENCFF295YRT']		FALSE
GATAD2B	['ENCFF388KGW']	['ENCFF963DVH']	FALSE
GMEB1	['ENCFF365ETH']		FALSE
GTF2B	['ENCFF987FJR']		FALSE
GTF2F1	['ENCFF075BRS', 'ENCFF837ZJJ', 'ENCFF225ZPU']		FALSE
GTF3C2	['ENCFF496PIQ']		FALSE
HCFC1	['ENCFF139FMU']	['ENCFF479QQB']	FALSE
HDAC1	['ENCFF669MJX', 'ENCFF507QLB', 'ENCFF432KJA', 'ENCFF245OJC']		FALSE
HDAC2	['ENCFF630HGY', 'ENCFF182MPT', 'ENCFF150FJT', 'ENCFF652ZZF']	['ENCFF581FMI']	FALSE
HDAC3	['ENCFF775PIY']		FALSE
HDAC6	['ENCFF736FGN']	['ENCFF588SBL']	FALSE
HDGF	['ENCFF633XFQ', 'ENCFF621FPC']	['ENCFF626TYH']	FALSE
HES1	['ENCFF671ZGP']		FALSE
HLTF	['ENCFF614IBI']		FALSE
HMBOX1	['ENCFF672ZQW']		FALSE
HMGN3	['ENCFF615AKB']		FALSE
HNRNPH1	['ENCFF797TVO']		FALSE
HNRNPK	['ENCFF505RNR']		FALSE
HNRNPL	['ENCFF854WAP']		FALSE
HNRNPLL	['ENCFF833ZNA']		FALSE
HNRNPUL1	['ENCFF700VSW']		FALSE
HSF1		['ENCFF663ODL']	FALSE
IKZF1	['ENCFF637SIR', 'ENCFF711ILQ']	['ENCFF448JWW', 'ENCFF432HLX', 'ENCFF819VMH']	FALSE
IKZF2		['ENCFF723ZRN', 'ENCFF511HZB']	FALSE
ILF3	['ENCFF382CUT']		FALSE
IRF2	['ENCFF559ODJ']		FALSE
IRF3		['ENCFF887WLX', 'ENCFF785MSW']	FALSE
IRF4		['ENCFF113VGD']	FALSE
IRF5		['ENCFF478SRO']	FALSE
JUN	['ENCFF589QXC', 'ENCFF190CGV']		FALSE
JUNB	['ENCFF328OCA']	['ENCFF912OPT']	FALSE
JUND	['ENCFF306SZL']	['ENCFF023QWA', 'ENCFF134BQO']	FALSE
KAT2A		['ENCFF333PDI']	FALSE
KAT2B	['ENCFF349VSP']		FALSE
KAT8	['ENCFF113LBV']		FALSE
KDM1A	['ENCFF346UGW', 'ENCFF054XCG', 'ENCFF829FZW']	['ENCFF996NUD']	FALSE
KDM4B	['ENCFF928UFW', 'ENCFF304PGC']		FALSE
KDM5B	['ENCFF807FNB']		FALSE
KHSRP	['ENCFF525XXS']		FALSE
KLF16	['ENCFF488OTN']		FALSE
KLF5		['ENCFF992IBT']	FALSE
L3MBTL2	['ENCFF063NIH']		FALSE
LARP7	['ENCFF304PQQ']	['ENCFF927IGC']	FALSE
LEF1	['ENCFF591TLJ', 'ENCFF689HWD']		FALSE
MAFF	['ENCFF119AHD']		FALSE
MAFK	['ENCFF439TJM']	['ENCFF436SJS']	FALSE
MAX	['ENCFF171FVU', 'ENCFF822FKQ', 'ENCFF493DCP']	['ENCFF361EVH']	FALSE
MAZ	['ENCFF837NNR']	['ENCFF467VSF']	FALSE
MBD2	['ENCFF788YHU']		FALSE
MCM2	['ENCFF147IAH', 'ENCFF239WEU']		FALSE
MCM3	['ENCFF583XAW']		FALSE
MCM5	['ENCFF344LTH', 'ENCFF282KHW']		FALSE
MCM7	['ENCFF519LSA', 'ENCFF239OHL', 'ENCFF674ZQI']		FALSE
MEF2A	['ENCFF031NTF']	['ENCFF826GQU']	FALSE
MEF2C		['ENCFF238UKB']	FALSE
MEIS2	['ENCFF861ZJL']		FALSE
MGA	['ENCFF524ZER']		FALSE
MIER1	['ENCFF562XKK']		FALSE
MITF	['ENCFF076GSK', 'ENCFF605XYC']		FALSE
MLLT1	['ENCFF355OYM', 'ENCFF556MUV']	['ENCFF652GOE']	FALSE
MNT	['ENCFF440AQF', 'ENCFF986SXD', 'ENCFF461QQT']		FALSE
MTA1	['ENCFF058ZHN']		FALSE
MTA2	['ENCFF478LQC', 'ENCFF080IBW']	['ENCFF957SRJ']	FALSE
MTA3	['ENCFF280AIK']	['ENCFF475GKK']	FALSE
MXI1	['ENCFF068IGH']	['ENCFF376AEL']	FALSE
MYB		['ENCFF705CGM']	TRUE
MYBL2	['ENCFF637PFI']		FALSE
MYC	['ENCFF675PHY', 'ENCFF566CTX', 'ENCFF608CXN']	['ENCFF214XPD']	FALSE
MYNN	['ENCFF516ZEQ']		FALSE
NBN	['ENCFF670POK']	['ENCFF511QTQ']	FALSE
NCOA1	['ENCFF660DEP', 'ENCFF904YZI', 'ENCFF514WJW']		FALSE
NCOA2	['ENCFF057SID', 'ENCFF872RQG']		FALSE
NCOA4	['ENCFF067BCD']		FALSE
NCOA6	['ENCFF996OEL']		FALSE
NCOR1	['ENCFF816AEF', 'ENCFF836PGX', 'ENCFF898CGY', 'ENCFF321NXM']		FALSE
NELFE	['ENCFF265KKE']		FALSE
NEUROD1	['ENCFF625QHR']		FALSE
NFATC1		['ENCFF172KBM']	FALSE
NFATC3	['ENCFF972OBR', 'ENCFF778UHP']	['ENCFF002XEC']	FALSE
NFE2	['ENCFF474PRJ', 'ENCFF714MVQ']		FALSE
NFIC	['ENCFF169MAE']	['ENCFF980SDE']	FALSE
NFRKB	['ENCFF057NNR', 'ENCFF321LMQ']		FALSE
NFXL1	['ENCFF341CNM']	['ENCFF057NHJ']	FALSE
NFYA	['ENCFF908HSL']	['ENCFF937QTP']	FALSE
NFYB	['ENCFF718ZFY']	['ENCFF156MUM']	FALSE
NKRF	['ENCFF068MGV']	['ENCFF862GDZ']	FALSE
NONO	['ENCFF318GYM', 'ENCFF211TTD']		FALSE
NR0B1	['ENCFF931LUC']		FALSE
NR2C1	['ENCFF469ZBB']	['ENCFF626EEU']	FALSE
NR2C2	['ENCFF495XYS']	['ENCFF782KRV']	FALSE
NR2F1	['ENCFF746GDG']	['ENCFF118UKC']	FALSE
NR2F2	['ENCFF847ZHF']		FALSE
NR2F6	['ENCFF835FPJ']		FALSE
NR3C1	['ENCFF960SMD', 'ENCFF961ADR']		FALSE
NRF1	['ENCFF762CYI', 'ENCFF410RJD', 'ENCFF777PKJ', 'ENCFF259YUE']	['ENCFF864EBU']	TRUE
NUFIP1	['ENCFF669RLC']		FALSE
PAX5		['ENCFF827VVQ', 'ENCFF192WNJ']	FALSE
PAX8		['ENCFF934NVD']	FALSE
PBX3		['ENCFF402DQD']	TRUE
PCBP1	['ENCFF956MGE']		FALSE
PCBP2	['ENCFF732IRT']		FALSE
PHB2	['ENCFF785QJM']		FALSE
PHF20	['ENCFF053PDX']		FALSE
PHF21A	['ENCFF215JWS']		FALSE
PHF8	['ENCFF981ISM']		FALSE
PKNOX1	['ENCFF099RDJ']	['ENCFF946JFA']	FALSE
PML	['ENCFF051FNO']	['ENCFF242KVU']	FALSE
POLR2A	['ENCFF634JRD', 'ENCFF950YZE', 'ENCFF107SJD', 'ENCFF410CPY', 'ENCFF355MNE', 'ENCFF951KHS', 'ENCFF060MMW', 'ENCFF842JME', 'ENCFF921FKB']	['ENCFF643YBS', 'ENCFF535TAL', 'ENCFF107UMF', 'ENCFF712JXT', 'ENCFF886PSD']	FALSE
POLR2B	['ENCFF821QOS']		FALSE
POLR2G	['ENCFF413LLO']		FALSE
POLR3A	['ENCFF627DJP']		FALSE
POLR3G	['ENCFF307GHJ']		FALSE
POU2F2		['ENCFF934JFA']	FALSE
POU5F1	['ENCFF724DNU']		TRUE
PRDM10	['ENCFF405BKB']		FALSE
PRPF4	['ENCFF886UMM']		FALSE
PTBP1	['ENCFF835NOD']		FALSE
PYGO2	['ENCFF335VOJ']		FALSE
RAD21	['ENCFF258VXX', 'ENCFF930WPG']	['ENCFF940IMA', 'ENCFF834GOT']	FALSE
RAD51	['ENCFF536WBT']	['ENCFF345VPL']	FALSE
RB1	['ENCFF479SOJ']	['ENCFF844GNV']	FALSE
RBBP5	['ENCFF942VGF']	['ENCFF474JTH']	FALSE
RBFOX2	['ENCFF538ACI']		FALSE
RBM15	['ENCFF091TCH']		FALSE
RBM17	['ENCFF937QYU']		FALSE
RBM22	['ENCFF987DPX']		FALSE
RBM25	['ENCFF849VEO']		FALSE
RBM34	['ENCFF071GJH']		FALSE
RBM39	['ENCFF983LFS']		FALSE
RCOR1	['ENCFF224YBQ', 'ENCFF627PLM']	['ENCFF585BRC']	FALSE
RELA		['ENCFF141SMI']	FALSE
RELB		['ENCFF968MBN']	FALSE
REST	['ENCFF539MIO', 'ENCFF707MDI', 'ENCFF761YYL']	['ENCFF262MRD', 'ENCFF975LZF']	FALSE
RFX1	['ENCFF820GPR', 'ENCFF768VRG']		FALSE
RFX5	['ENCFF661EUX']	['ENCFF601WHE']	FALSE
RLF	['ENCFF752VQB']		FALSE
RNF2	['ENCFF409SDU', 'ENCFF923GDR', 'ENCFF060JVZ', 'ENCFF408XPG', 'ENCFF271MJE']		FALSE
RUNX1	['ENCFF003LPE', 'ENCFF374EFU']		TRUE
RUNX3		['ENCFF346JDW']	TRUE
RXRA		['ENCFF063KLF']	FALSE
SAFB	['ENCFF537RNU']		FALSE
SAFB2	['ENCFF176MDV']		FALSE
SAP30	['ENCFF383IEP']		FALSE
SETDB1	['ENCFF267QRI', 'ENCFF319ZYX', 'ENCFF752EMN']		FALSE
SFPQ	['ENCFF652ZEN']		FALSE
SIN3A	['ENCFF469KAH', 'ENCFF884MNF']	['ENCFF013QNV']	FALSE
SIN3B	['ENCFF257NOX']		FALSE
SIRT6	['ENCFF821XJU', 'ENCFF217ACS']		FALSE
SIX5	['ENCFF742ZHT', 'ENCFF754ZWP']	['ENCFF878FBM']	FALSE
SKIL	['ENCFF067KCK']	['ENCFF506SOD']	FALSE
SMAD1	['ENCFF120PGJ']	['ENCFF033MGN']	FALSE
SMAD2	['ENCFF730QQD']		FALSE
SMAD5	['ENCFF971YTJ']	['ENCFF485GWN']	FALSE
SMARCA4	['ENCFF486QCV', 'ENCFF793FMG', 'ENCFF267OGF']		FALSE
SMARCA5	['ENCFF722RWS']	['ENCFF550FDV']	FALSE
SMARCB1	['ENCFF217LXF']		FALSE
SMARCC2	['ENCFF908MWB']		FALSE
SMARCE1	['ENCFF148YMC']		FALSE
SMC3	['ENCFF289LLT']	['ENCFF837YJA']	FALSE
SNIP1	['ENCFF020XNM']		FALSE
SNRNP70	['ENCFF306TAD']		FALSE
SOX6	['ENCFF125GZU']		FALSE
SP1	['ENCFF171NEU', 'ENCFF553GPK']	['ENCFF038AVV']	FALSE
SP2	['ENCFF741FZG']		FALSE
SPI1	['ENCFF888CKG']	['ENCFF492ZRZ']	TRUE
SREBF1	['ENCFF029RBI']	['ENCFF397YRO']	FALSE
SREBF2		['ENCFF896MPE']	FALSE
SRF	['ENCFF101SEZ']	['ENCFF432PLY', 'ENCFF114CWH', 'ENCFF089YRX']	FALSE
SRSF1	['ENCFF792SXS']		FALSE
SRSF3	['ENCFF048BKZ']		FALSE
SRSF7	['ENCFF217MBF']		FALSE
SRSF9	['ENCFF746IEZ']		FALSE
STAT1		['ENCFF973ACG', 'ENCFF896SEI']	FALSE
STAT3		['ENCFF029PAA']	FALSE
STAT5A	['ENCFF187BVL']	['ENCFF006GSY']	FALSE
SUPT20H		['ENCFF684BIN']	FALSE
SUPT5H	['ENCFF738XMN']		FALSE
SUZ12	['ENCFF889QYR', 'ENCFF647TBC']	['ENCFF894BBO']	FALSE
TAF1	['ENCFF784BTI']	['ENCFF502IPK']	FALSE
TAF15	['ENCFF547PES']		FALSE
TAF7	['ENCFF792CKI']		FALSE
TAF9B	['ENCFF432HRL']		FALSE
TAL1	['ENCFF852ZRK', 'ENCFF101DBG']		FALSE
TARDBP	['ENCFF880BPX', 'ENCFF564QOL', 'ENCFF986BYT']	['ENCFF847AAV', 'ENCFF600LZY']	FALSE
TBL1XR1	['ENCFF967URJ', 'ENCFF034SWM']	['ENCFF276QRH']	FALSE
TBP	['ENCFF370YGS']	['ENCFF099PYR']	FALSE
TBX21		['ENCFF170IZO']	FALSE
TCF12	['ENCFF808QUD', 'ENCFF504PFQ']	['ENCFF068YYR', 'ENCFF154RAJ']	FALSE
TCF3		['ENCFF700TAS']	FALSE
TCF7	['ENCFF736XUU']	['ENCFF900GTF']	FALSE
TCF7L2	['ENCFF732ZNB']		FALSE
TEAD4	['ENCFF501XJP']		FALSE
THAP1	['ENCFF823RYG']		FALSE
THRA	['ENCFF992HUS']		FALSE
THRAP3	['ENCFF067FJF']		FALSE
TOE1	['ENCFF563WUP']		FALSE
TRIM22		['ENCFF519BGX', 'ENCFF796RRA']	FALSE
TRIM24	['ENCFF527MLG', 'ENCFF597YMB']		FALSE
TRIM25	['ENCFF110HVI', 'ENCFF448LKL']		FALSE
TRIM28	['ENCFF172CRL', 'ENCFF634OOU', 'ENCFF770JQM']		FALSE
TRIP13	['ENCFF955QCD']		FALSE
U2AF2	['ENCFF164CTH']		FALSE
UBTF	['ENCFF568ZPW', 'ENCFF326CIT']	['ENCFF014PHS']	FALSE
USF1	['ENCFF310CCS']	['ENCFF879TPT']	FALSE
USF2	['ENCFF744HVD']	['ENCFF196JQW']	FALSE
WRNIP1		['ENCFF855UKX']	FALSE
XRCC3	['ENCFF137OGC']		FALSE
XRCC4	['ENCFF540QPM']		FALSE
XRCC5	['ENCFF708IYN']		FALSE
YBX1	['ENCFF286IPW']	['ENCFF488IGF']	FALSE
YBX3	['ENCFF877ZKU']		FALSE
YY1	['ENCFF398UQZ', 'ENCFF589PZO', 'ENCFF074OAM']	['ENCFF446ZSX', 'ENCFF258UEW']	FALSE
ZBED1	['ENCFF392INU']	['ENCFF753UAX']	FALSE
ZBTB11	['ENCFF554GSE']		FALSE
ZBTB2	['ENCFF209DVO']		FALSE
ZBTB33	['ENCFF146GZZ', 'ENCFF917RIN']	['ENCFF845VSZ', 'ENCFF917XFN']	FALSE
ZBTB40	['ENCFF624PTB']	['ENCFF171FMR']	FALSE
ZBTB5	['ENCFF460GXA', 'ENCFF079EGS']		FALSE
ZBTB7A	['ENCFF346AOR']		FALSE
ZBTB8A	['ENCFF423CWQ']		FALSE
ZC3H11A	['ENCFF528SIV']		FALSE
ZC3H8	['ENCFF045AOZ', 'ENCFF230DZT']		FALSE
ZEB1		['ENCFF703XCL']	FALSE
ZEB2	['ENCFF242AOL', 'ENCFF475CIS']		FALSE
ZFP36	['ENCFF839GAS']	['ENCFF627JQX']	FALSE
ZFP91	['ENCFF835PDO']		FALSE
ZHX1	['ENCFF175YPM']		FALSE
ZKSCAN1	['ENCFF560UGR']		FALSE
ZMIZ1	['ENCFF316IYH', 'ENCFF881DAT']		FALSE
ZMYM3	['ENCFF117XRE']		FALSE
ZNF184	['ENCFF058VGZ', 'ENCFF266FUJ']		FALSE
ZNF207		['ENCFF854NOE']	FALSE
ZNF217		['ENCFF131ALE']	FALSE
ZNF24	['ENCFF268YOM', 'ENCFF225GCF', 'ENCFF649OPX']	['ENCFF664TYB']	FALSE
ZNF263	['ENCFF264BDD']		FALSE
ZNF274	['ENCFF045CFL', 'ENCFF742DPO']	['ENCFF034UEJ']	FALSE
ZNF280A	['ENCFF932ZCO']		FALSE
ZNF282	['ENCFF110GDP']		FALSE
ZNF316	['ENCFF451AEQ', 'ENCFF840SLB']		FALSE
ZNF318	['ENCFF990SFN', 'ENCFF545WAL']		FALSE
ZNF384	['ENCFF864XZP']	['ENCFF955FRU']	FALSE
ZNF407	['ENCFF255HEF', 'ENCFF015FXW']		FALSE
ZNF592	['ENCFF847QJI']	['ENCFF510ZBJ']	FALSE
ZNF622		['ENCFF359PUY']	FALSE
ZNF639	['ENCFF217EJG', 'ENCFF669VJB']		FALSE
ZNF687		['ENCFF734BGL']	FALSE
ZNF830	['ENCFF896IUI', 'ENCFF672NBD']		FALSE
ZSCAN29	['ENCFF407STM', 'ENCFF151WYQ']	['ENCFF828NYA']	FALSE
ZZZ3	['ENCFF797VEK']	['ENCFF535WUH']	FALSE

## Sheet: ST8
Supplementary Table 8. Correlations, regression effect sizes, and P-values from TF ChIP-seq analyses. Numerical results summarizing the relationship between TF binding activity (as measured by ChIP-seq) and a) peak co-accessiblity score, b) squared peak-peak correlation, c) peak co-activity score, and d) squared peak-gene correlation. In a), column 2 reports the correlation between the number of …
a)
Data set-cell type pair	Correlation	Pioneer effect size	Pioneer effect size (s.e.)	Non-pioneer effect size	Non-pioneer effect size (s.e.)	P-value (pioneer vs. non-pioneer)
Xu K562	0.352861	0.105798	0.0299891	0.0191182	0.00212854	0.00658987
Satpathy K562	0.301121	0.0131586	0.0278941	0.0140369	0.00215787	0.976611
SHARE-seq LCL	0.184558	0.0842834	0.00397161	0.00306807	0.00047518	3.55997e-81
Meta-analyzed	NA	0.0677982	0.0279342	0.0120654	0.00473773	0.0283001
b)
Data set-cell type pair	Correlation	Pioneer effect size	Pioneer effect size (s.e.)	Non-pioneer effect size	Non-pioneer effect size (s.e.)	P-value (pioneer vs. non-pioneer)
Xu K562	0.214195	0.00376867	0.000244159	0.000727327	1.67761e-05	4.93766e-35
Satpathy K562	0.172675	0.00187433	0.000159417	0.000457174	4.02156e-05	1.9974e-13
SHARE-seq LCL	0.119018	0.00195696	5.05467e-05	0.000187816	1.38074e-05	3.05398e-284
Meta-analyzed	NA	0.00253227	0.00061786	0.000457437	0.000155779	2.34631e-05
c)
Data set-cell type pair	Correlation	Pioneer effect size	Pioneer effect size (s.e.)	Non-pioneer effect size	Non-pioneer effect size (s.e.)	P-value (pioneer vs. non-pioneer)
Xu K562	0.253944	0.015267	0.00813527	0.004024	0.000764038	0.202448
Satpathy K562	0.203169	-0.0028517	0.00594336	0.00241657	0.000466339	0.409497
SHARE-seq LCL	0.143349	0.00643797	0.000775125	0.000605987	0.00010641	3.25403e-12
Meta-analyzed	NA	0.00622756	0.00520426	0.00234418	0.000987182	0.293459
d)
Data set-cell type pair	Correlation	Pioneer effect size	Pioneer effect size (s.e.)	Non-pioneer effect size	Non-pioneer effect size (s.e.)	P-value (pioneer vs. non-pioneer)
Xu K562	0.0908197	0.00298459	0.000245464	0.000165245	1.70014e-05	1.48932e-28
Satpathy K562	0.0579434	0.00117973	0.000124729	7.65492e-05	7.61396e-06	5.87581e-18
SHARE-seq LCL	0.0272846	0.0006973	9.74616e-05	1.27962e-05	9.69586e-06	4.54665e-12
Meta-analyzed	NA	0.00160528	0.000692674	8.39597e-05	4.39937e-05	0.0193459

## Sheet: ST9
Supplementary Table 9. Relationship between gene co-expression score and gene co-activity score in each data set-cell type pair. Column 3 reports the correlation between gene co-expression score and gene co-activity score across genes. Column 4 reports the partial correlation between gene co-expression score and gene co-activity score, conditional on the number of peaks <1Mb from each gene, acros…
Dataset	Cell type	Correlation	Conditional correlation	# cis genes (average)	# cis genes (s.d.)	# cis peaks (average)	# cis peaks (s.d.)	# genes
Xu K562	K562	0.672767	0.597791	43.5889	30.8875	101.551	62.4422	15460
Satpathy K562	K562	0.693793	0.653754	44.0183	31.1838	94.103	58.9896	15617
SHARE-seq LCL	lymphoblastoid cell line (LCL)	0.24887	0.255712	42.6921	30.5501	63.7911	45.5983	15760
Luecken BMMC	T	0.567367	0.45102	31.06	21.8663	70.9067	63.6721	11211
Luecken BMMC	B	0.67182	0.60263	31.0515	21.8705	69.7402	62.3421	11213
Luecken BMMC	myeloid	0.706588	0.639416	31.049	21.8703	69.5583	61.0815	11215
Luecken BMMC	erythroid	0.757433	0.633434	31.0545	21.8683	73.5606	66.9615	11213

## Sheet: ST10
Supplementary Table 10. Functional gene categories used in S-CESC. Descriptions and references for 18 gene categories used in stratified co-expression score regression. Column 2 reports the number of genes in each gene set (with a range across data set-cell type pairs provided for "Closest to peak" and "Peak+/-10kb," because these categories depend on the set of ATAC peaks called). To define gene…
Category	Number of genes	Description	Reference(s)
Autosomal dominant	622	Genes among OMIM disease genes that are deemed to follow autosomal-dominant inheritance	Lek et al. 2016 Nature
ClinVar	4255	Genes with a pathogenic or likely pathogenic variant with no conflict among studies	Landrum et al. 2018 Nucleic Acids Research
Closest to peak	8397-14033	Gene is the closest gene to any peak
FDA drug bank	366	Genes whose protein products are human targets of FDA-approved drugs with known mechanisms of action	Wishart et al. 2018 Nucleic Acids Research
GWAS nearest	6100	Genes nearest to peak GWAS significant loci (p value ≤ 5e−8) in the GWAS Catalog	MacArthur et al. 2017 Nucleic Acids Research
Haploinsufficient	125	Genes of severe, moderate, and mild haploinsufficiency, where having only a single functioning copy of a gene is not enough for normal function	Lek et al. 2016 Nature
High Enhancer Domain Score	2650	Genes among top 3,000 genes highly scored in enhancer domain score (EDS).	Wang and Goldstein 2020 AJHG
High Shet	2519	Constrained genes with shet > 0.1, i.e., strong selection against protein-truncating variants	Cassa et al. 2017 Nature Genetics
High pHI	590	LoF-constrained genes with probability of haploinsufficiency (Phi) > 0.95	Bartha et al. 2015 PLoS Computational Biology
High pLI	2886	Loss-of-function (LoF) genes with pLI > 0.9 (strongly depleted for protein-truncating variants)	Lek et al. 2016 Nature
MGI essential	2355	2355 genes for which homozygous knockout in mice results in pre-, peri-, or post-natal lethality	Blake et al. 2011 Nucleic Acids Research, Georgi et al. 2013 PLoS Genetics, Liu et al. 2013 Hum Mutat
Missense Z	1360	Constrained genes strongly depleted for missense mutations, with exp_syn ≥ 5, syn_z_sign < 3.09, and mis_z_sign > 3.09	Samocha et al. 2014 Nat Genet
Most SNPs within 100kb	1820	Genes among the top 10% of genes ranked based on the total number of SNPs near the gene (±100 kb) relative to the length of the gene	Kim et al. 2019 AJHG
Most independent SNPs within 100kb	1791	Genes among the top 10% of genes ranked based on the number of independent (r2 < 0.1) SNPs near the gene (±100 kb) relative to the length of the gene	Kim et al. 2019 AJHG
OMIM	2336	Genes deposited in the Online Mendelian Inheritance in Man (OMIM)	Hamosh et al. 2005 Nucleic Acids Research, Petrovski et al. 2013 PLoS Genetics
Peak+/-10kb	9302-11939	Gene overlaps with region <10kb from any peak
TF	1474	Human transcription factors	Lambert et al. 2018 Cell
eQTL deficient	582	Genes with no significant variant-gene association in all 48 tissues in GTEx v.7 single-tissue cis-eQTL data	Battle et al. 2017 Nature

[truncated: 14 more sheets: ST11, ST12, ST13, ST14, ST15, ST16, ST17, ST18, ST19, ST20, ST21, ST22, ST23, ST24]
